# Supplementary material for: Ku–DNA binding inhibitors modulate the DNA damage response in response to DNA double-strand breaks
Source: NAR Cancer. 2023 Feb 6;5(1):zcad003. doi: 10.1093/narcan/zcad003 (PMC9900423; doi:10.1093/narcan/zcad003)
Supplement: zcad003_Supplemental_Files [file zcad003_supplemental_files.zip]

Archive with 6 entries (6 files):
- 3. Supplemental data.pdf
- S1_H460_vehicle.mpeg
- S2_H460_245.mpeg
- S3_H460_245.mpeg
- S4_H460_ bleomycin.mpeg
- S5_H460_245+bleo.mpeg
